# Supplementary material for: Examining the Factor Structure and Validity of the Depression Anxiety Stress Scale-21
Source: Eur J Investig Health Psychol Educ. 2024 Nov 20;14(11):2932–43. doi: 10.3390/ejihpe14110192 (PMC11592842; doi:10.3390/ejihpe14110192)
Supplement: Supplementary file 1 [file ejihpe-14-00192-s001.zip]

Archive with 1 entries (1 files):
- ejihpe-3229934-supplementary.pdf
